# Supplementary material for: Foretinib Alleviates Osteoblast Senescence and Protects Against Bone Loss in Ovariectomized Mice by Promoting Osteoblast Differentiation
Source: Cells. 2025 Dec 8;14(24):1945. doi: 10.3390/cells14241945 (PMC12731566; doi:10.3390/cells14241945)
Supplement: Supplementary file 1 [file cells-14-01945-s001.zip]

Archive with 1 entries (1 files):
- cells-3933693-supplementary.pdf
